# Supplementary material for: Population Genetics Reveals the Invasion Pathways of Mesembryanthemum nodiflorum in North America
Source: Ecol Evol. 2025 Oct 15;15(10):e72262. doi: 10.1002/ece3.72262 (PMC12522069; doi:10.1002/ece3.72262)
Supplement: Supplementary file 1 — Data S1: ece372262‐sup‐0001‐Supinfo01.xlsx. [file ECE3-15-e72262-s001.xlsx]

## Sheet: RADseq
well position	sample_status	origin	sample_name	sample_id	Latitude	Longitude	kept_after_filtering					Read 1	Read 2
C12	Introduced	Canary Islands	CanaryIslands_1.1	CI1.1	28.5075	-13.8825	y		CI1.1	CI1.1		CI1.1.1.fq	CI1.1.2.fq
A2	Introduced	Canary Islands	CanaryIslands_1.2	CI1.2	28.5075	-13.8825	y		CI1.2	CI1.2		CI1.2.1.fq	CI1.2.2.fq
D1	Introduced	Canary Islands	CanaryIslands_1.4	CI1.4	28.5075	-13.8825	y		CI1.4	CI1.4		CI1.4.1.fq	CI1.4.2.fq
E1	Introduced	Canary Islands	CanaryIslands_1.5	CI1.5	28.5075	-13.8825	y		CI1.5	CI1.5		CI1.5.1.fq	CI1.5.2.fq
C11	Introduced	Canary Islands	CanaryIslands_2.1	CI2.1	28.6817	-13.9561	y		CI2.1	CI2.1		CI2.1.1.fq	CI2.1.2.fq
A6	Introduced	Crete	Crete_3.3	CR3.3	35.2253	23.6783	n		CR3.3	CR3.3		CR3.3.1.fq	CR3.3.2.fq
C8	Introduced	Crete	Crete_4.1	CR4.1	35.3408	25.0544	n		CR4.1	CR4.1		CR4.1.1.fq	CR4.1.2.fq
A9	Introduced	Crete	Crete_4.3	CR4.3	35.3408	25.0544	n		CR4.3	CR4.3		CR4.3.1.fq	CR4.3.2.fq
A11	Introduced	Crete	Crete_5.1	CR5.1	35.0069	25.7289	n		CR5.1	CR5.1		CR5.1.1.fq	CR5.1.2.fq
A5	Introduced	Crete	Crete_5.2	CR5.2	35.0069	25.7289	n		CR5.2	CR5.2		CR5.2.1.fq	CR5.2.2.fq
E11	Introduced	Cyprus	Cyprus_1.1	CY1.1	Not given	Not given	n		CY1.1	CY1.1		CY1.1.1.fq	CY1.1.2.fq
D12	Introduced	Cyprus	Cyprus_1.2	CY1.2	Not given	Not given	y		CY1.2	CY1.2		CY1.2.1.fq	CY1.2.2.fq
D3	Introduced	Cyprus	Cyprus_1.5	CY1.5	Not given	Not given	y		CY1.5	CY1.5		CY1.5.1.fq	CY1.5.2.fq
F5	Introduced	Cyprus	Cyprus_1.6	CY1.6	Not given	Not given	y		CY1.6	CY1.6		CY1.6.1.fq	CY1.6.2.fq
A8	Introduced	Egypt	Egypt_3.1	EG3.1	30.8128	29.075	n		EG3.1	EG3.1		EG3.1.1.fq	EG3.1.2.fq
A10	Introduced	Egypt	Egypt_3.2	EG3.2	30.8128	29.075	y		EG3.2	EG3.2		EG3.2.1.fq	EG3.2.2.fq
A1	Introduced	Egypt	Egypt_3.3	EG3.3	30.8128	29.075	y		EG3.3	EG3.3		EG3.3.1.fq	EG3.3.2.fq
E3	Introduced	Egypt	Egypt_3.4	EG3.4	30.8128	29.075	y		EG3.4	EG3.4		EG3.4.1.fq	EG3.4.2.fq
D4	Introduced	Egypt	Egypt_7.3	EG7.3	31.3642	27.1467	y		EG7.3	EG7.3		EG7.3.1.fq	EG7.3.2.fq
D8	Introduced	Italy	Italy_1.2	I1.2	36.7933	12.0517	y		I1.2	I1.2		I1.2.1.fq	I1.2.2.fq
A12	Introduced	Italy	Italy_1.4	IO1.4	36.7933	12.0517	n		IO1.4	IO1.4		IO1.4.1.fq	IO1.4.2.fq
E9	Introduced	Italy	Italy_3.1	I3.1	40.7769	8.16694	y		I3.1	I3.1		I3.1.1.fq	I3.1.2.fq
G12	Introduced	Italy	Italy_3.2	I3.2	40.7769	8.16694	y		I3.2	I3.2		I3.2.1.fq	I3.2.2.fq
G8	Introduced	Italy	Italy_3.3	I3.3	40.7769	8.16694	y		I3.3	I3.3		I3.3.1.fq	I3.3.2.fq
F2	Introduced	Italy	Italy_3.4	I3.4	40.7769	8.16694	y		I3.4	I3.4		I3.4.1.fq	I3.4.2.fq
C6	Introduced	Malta	Malta_1.3	MT1.3	36.0808	14.2383	y		MT1.3	MT1.3		MT1.3.1.fq	MT1.3.2.fq
C9	Introduced	Malta	Malta_2.2	MT2.2	35.8195	14.4542	y		MT2.2	MT2.2		MT2.2.1.fq	MT2.2.2.fq
C10	Introduced	Malta	Malta_2.3	MT2.3	35.8195	14.4542	y		MT2.3	MT2.3		MT2.3.1.fq	MT2.3.2.fq
C5	Introduced	Malta	Malta_2.4	MT2.4	35.8195	14.4542	y		MT2.4	MT2.4		MT2.4.1.fq	MT2.4.2.fq
F6	Invasive	Mexico	Mexico_183	MX183	31.8042	-116.789	y		MX183	MX183		MX183.1.fq	MX183.2.fq
F4	Invasive	Mexico	Mexico_184	MX184	31.8042	-116.789	y		MX184	MX184		MX184.1.fq	MX184.2.fq
H9	Invasive	Mexico	Mexico_185	MX185	31.8097	-116.802	y		MX185	MX185		MX185.1.fq	MX185.2.fq
H10	Invasive	Mexico	Mexico_186	MX186	31.8089	-116.801	y		MX186	MX186		MX186.1.fq	MX186.2.fq
G3	Invasive	Mexico	Mexico_193	MX193	30.4805	-116.109	y		MX193	MX193		MX193.1.fq	MX193.2.fq
G2	Invasive	Mexico	Mexico_194	MX194	30.4885	-116.124	y		MX194	MX194		MX194.1.fq	MX194.2.fq
F7	Invasive	Mexico	Mexico_195	MX195	30.4806	-116.109	y		MX195	MX195		MX195.1.fq	MX195.2.fq
H5	Invasive	Mexico	Mexico_206	MX206	27.1468	-114.379	y		MX206	MX206		MX206.1.fq	MX206.2.fq
G5	Invasive	Mexico	Mexico_207	MX207	27.1467	-114.38	y		MX207	MX207		MX207.1.fq	MX207.2.fq
H11	Invasive	Mexico	Mexico_208	MX208	27.1464	-114.381	y		MX208	MX208		MX208.1.fq	MX208.2.fq
F9	Invasive	Mexico	Mexico_209	MX209	27.1462	-114.381	y		MX209	MX209		MX209.1.fq	MX209.2.fq
H8	Invasive	Mexico	Mexico_210	MX210	27.1462	-114.382	y		MX210	MX210		MX210.1.fq	MX210.2.fq
F12	Introduced	Morocco	Morocco_1.1	MO1.1	29.5906	-10.0369	y		MO1.1	MO1.1		MO1.1.1.fq	MO1.1.2.fq
D2	Introduced	Morocco	Morocco_1.2	MO1.2	29.5906	-10.0369	y		MO1.2	MO1.2		MO1.2.1.fq	MO1.2.2.fq
F1	Introduced	Morocco	Morocco_1.3	MO1.3	29.5906	-10.0369	y		MO1.3	MO1.3		MO1.3.1.fq	MO1.3.2.fq
F3	Introduced	Morocco	Morocco_1.4	MO1.4	29.5906	-10.0369	n		MO1.4	MO1.4		MO1.4.1.fq	MO1.4.2.fq
C2	Introduced	Morocco	Morocco_4.2	MO4.2	28.9725	-10.0886	y		MO4.2	MO4.2		MO4.2.1.fq	MO4.2.2.fq
E7	Introduced	Morocco	Morocco_4.3	MO4.3	28.9725	-10.0886	y		MO4.3	MO4.3		MO4.3.1.fq	MO4.3.2.fq
C3	Introduced	Morocco	Morocco_4.4	MO4.4	28.9725	-10.0886	y		MO4.4	MO4.4		MO4.4.1.fq	MO4.4.2.fq
D7	Introduced	Morocco	Morocco_5.4	MO5.4	28.8233	-10.2878	y		MO5.4	MO5.4		MO5.4.1.fq	MO5.4.2.fq
A4	Indigenous	South Africa	SouthAfrica_1.1	SA1.1	-29.6733	17.075	y		SA1.1	SA1.1		SA1.1.1.fq	SA1.1.2.fq
C4	Indigenous	South Africa	SouthAfrica_1.2	SA1.2	-29.6733	17.075	n		SA1.2	SA1.2		SA1.2.1.fq	SA1.2.2.fq
A7	Indigenous	South Africa	SouthAfrica_1.3	SA1.3	-29.6733	17.075	y		SA1.3	SA1.3		SA1.3.1.fq	SA1.3.2.fq
F8	Indigenous	South Africa	SouthAfrica_2.1	SA2.1	-29.2481	16.8684	y		SA2.1	SA2.1		SA2.1.1.fq	SA2.1.2.fq
E12	Indigenous	South Africa	SouthAfrica_2.2	SA2.2	-29.2481	16.8684	y		SA2.2	SA2.2		SA2.2.1.fq	SA2.2.2.fq
G6	Indigenous	South Africa	SouthAfrica_2.3	SA2.3	-29.2481	16.8684	y		SA2.3	SA2.3		SA2.3.1.fq	SA2.3.2.fq
E5	Indigenous	South Africa	SouthAfrica_2.4	SA2.4	-29.2481	16.8684	y		SA2.4	SA2.4		SA2.4.1.fq	SA2.4.2.fq
G4	Indigenous	South Africa	SouthAfrica_3.1	SA3.1	-30.3159	17.2757	y		SA3.1	SA3.1		SA3.1.1.fq	SA3.1.2.fq
E4	Indigenous	South Africa	SouthAfrica_3.2	SA3.2	-30.3159	17.2757	y		SA3.2	SA3.2		SA3.2.1.fq	SA3.2.2.fq
H4	Indigenous	South Africa	SouthAfrica_3.3	SA3.3	-30.3159	17.2757	n		SA3.3	SA3.3		SA3.3.1.fq	SA3.3.2.fq
E8	Indigenous	South Africa	SouthAfrica_3.4	SA3.4	-30.3159	17.2757	y		SA3.4	SA3.4		SA3.4.1.fq	SA3.4.2.fq
F11	Indigenous	South Africa	SouthAfrica_4.1	SA4.1	-32.3188	18.3161	y		SA4.1	SA4.1		SA4.1.1.fq	SA4.1.2.fq
H2	Indigenous	South Africa	SouthAfrica_4.2	SA4.2	-32.3188	18.3161	y		SA4.2	SA4.2		SA4.2.1.fq	SA4.2.2.fq
G7	Indigenous	South Africa	SouthAfrica_4.3	SA4.3	-32.3188	18.3161	n		SA4.3	SA4.3		SA4.3.1.fq	SA4.3.2.fq
G11	Indigenous	South Africa	SouthAfrica_4.4	SA4.4	-32.3188	18.3161	y		SA4.4	SA4.4		SA4.4.1.fq	SA4.4.2.fq
A3	Introduced	Tunisia	Tunisia_2.1	TU2.1	34.7567	10.7969	y		TU2.1	TU2.1		TU2.1.1.fq	TU2.1.2.fq
H6	Introduced	Tunisia	Tunisia_2.2	TU2.2	34.7567	10.7969	y		TU2.2	TU2.2		TU2.2.1.fq	TU2.2.2.fq
H3	Introduced	Tunisia	Tunisia_2.3	TU2.3	34.7567	10.7969	y		TU2.3	TU2.3		TU2.3.1.fq	TU2.3.2.fq
H12	Introduced	Tunisia	Tunisia_2.4	TU2.4	34.7567	10.7969	y		TU2.4	TU2.4		TU2.4.1.fq	TU2.4.2.fq
G9	Introduced	Tunisia	Tunisia_6.1	TU6.1	34.6353	10.6469	y		TU6.1	TU6.1		TU6.1.1.fq	TU6.1.2.fq
E6	Introduced	Tunisia	Tunisia_6.2	TU6.2	34.6353	10.6469	y		TU6.2	TU6.2		TU6.2.1.fq	TU6.2.2.fq
F10	Introduced	Tunisia	Tunisia_6.3	TU6.3	34.6353	10.6469	y		TU6.3	TU6.3		TU6.3.1.fq	TU6.3.2.fq
D10	Introduced	Tunisia	Tunisia_6.4	TU6.4	34.6353	10.6469	y		TU6.4	TU6.4		TU6.4.1.fq	TU6.4.2.fq
E10	Invasive	United States	UnitedStates_103	US103	34.0153	-119.361	n		US103	US103		US103.1.fq	US103.2.fq
E2	Invasive	United States	UnitedStates_104	US104	34.0161	-119.361	y		US104	US104		US104.1.fq	US104.2.fq
H7	Invasive	United States	UnitedStates_105	US105	34.0158	-119.362	y		US105	US105		US105.1.fq	US105.2.fq
G1	Invasive	United States	UnitedStates_106	US106	34.0158	-119.362	y		US106	US106		US106.1.fq	US106.2.fq
C7	Invasive	United States	UnitedStates_113	US113	34.0227	-119.877	y		US113	US113		US113.1.fq	US113.2.fq
G10	Invasive	United States	UnitedStates_145	US145	Not given	Not given	y		US145	US145		US145.1.fq	US145.2.fq
H1	Invasive	United States	UnitedStates_146	US146	Not given	Not given	y		US146	US146		US146.1.fq	US146.2.fq
D9	Invasive	United States	UnitedStates_148	US148	Not given	Not given	y		US148	US148		US148.1.fq	US148.2.fq
D6	Invasive	United States	UnitedStates_153	US153	Not given	Not given	n		US153	US153		US153.1.fq	US153.2.fq
D11	Invasive	United States	UnitedStates_154	US154	Not given	Not given	y		US154	US154		US154.1.fq	US154.2.fq
C1	Invasive	United States	UnitedStates_155	US155	Not given	Not given	y		US155	US155		US155.1.fq	US155.2.fq
D5	Invasive	United States	UnitedStates_156	US156	Not given	Not given	y		US156	US156		US156.1.fq	US156.2.fq

## Sheet: ISSR
sample_id	group	country
NCI1.1A	Introduced	Canary Islands
NCI1.4A	Introduced	Canary Islands
NCR4.1A	Introduced	Crete
NCR5.1A	Introduced	Crete
NCR5.2A	Introduced	Crete
NCY1.1A	Introduced	Crete
NCY1.5A	Introduced	Cyprus
NEG3.1A	Introduced	Egypt
NEG3.4A	Introduced	Egypt
NEG7.3A	Introduced	Egypt
NI1.2A	Introduced	Italy
NI3.2A	Introduced	Italy
NI3.4A	Introduced	Italy
NMO1.2A	Introduced	Morocco
NMO1.3A	Introduced	Morocco
NMO1.4A	Introduced	Morocco
NMO4.2A	Introduced	Morocco
NMO4.3A	Introduced	Morocco
NMO4.4A	Introduced	Morocco
NMT2.2A	Introduced	Malta
NMT2.3A	Introduced	Malta
NMX184A	Invaded	Mexico
NMX185A	Invaded	Mexico
NMX186A	Invaded	Mexico
NMX193A	Invaded	Mexico
NMX195A	Invaded	Mexico
NMX206A	Invaded	Mexico
NMX207A	Invaded	Mexico
NMX208A	Invaded	Mexico
NMX209A	Invaded	Mexico
NSA2.1A	Native	South Africa
NSA2.2A	Native	South Africa
NSA2.3A	Native	South Africa
NSA2.4A	Native	South Africa
NSA3.1A	Native	South Africa
NSA3.3A	Native	South Africa
NSA4.1A	Native	South Africa
NSA4.3A	Native	South Africa
NSA4.4A	Native	South Africa
NTU2.3A	Introduced	Tunisia
NTU2.4A	Introduced	Tunisia
NTU6.1A	Introduced	Tunisia
NTU6.2A	Introduced	Tunisia
NTU6.4A	Introduced	Tunisia
NUS103A	Invaded	USA
NUS105A	Invaded	USA
NUS145A	Invaded	USA
NUS146A	Invaded	USA
NUS148A	Invaded	USA
NUS154A	Invaded	USA
NUS155A	Invaded	USA
